# Supplementary material for: Non‐Traditional Lipid Parameters and Risk of Adverse Pregnancy Outcomes in Gestational Diabetes Mellitus: Mediation by Maternal Metabolites
Source: J Diabetes. 2025 Jul 31;17(8):e70118. doi: 10.1111/1753-0407.70118 (PMC12313429; doi:10.1111/1753-0407.70118)
Supplement: Supplementary file 1 — Data S1. Supporting Information. [file JDB-17-e70118-s001.xlsx]

## Sheet: Table S1
Table S1 Associations of metabolites with untraditional lipid parameters and APO risk.
Metabolites	APO			Untraditional lipid parameters
				LCI			AIP			Non-HDL-C			AC			CRI-I			CRI-II			RC
	Estimate	SE	P-value	Estimate	SE	P-value	Estimate	SE	P-value	Estimate	SE	P-value	Estimate	SE	P-value	Estimate	SE	P-value	Estimate	SE	P-value	Estimate	SE	P-value
L-Lysine	3.36604	2.52684	0.182823	7.84e-05	0.000110974	0.480387	-0.00851824	0.0137707	0.536554	0.00557213	0.0029136	0.056544	0.00296222	0.00272997	0.278553	0.00184222	0.00401462	0.646575	-0.00350734	0.00618724	0.571128	0.0082689	0.00466216	0.0769004
L-Histidine	6.92559	2.28678	0.00245743	0.000270942	0.000120822	0.0254865	0.0248771	0.0150339	0.0987767	0.00613479	0.0031902	0.0552013	0.00532375	0.0029817	0.0749552	0.00425273	0.00439192	0.333486	0.00894526	0.00676272	0.186694	0.00557063	0.00511771	0.277042
L-Arginine	3.47931	1.37836	0.0115947	0.000822142	0.000205114	7.32e-05	0.0975203	0.0254935	0.000151869	0.0269008	0.0053467	7.43e-07	0.0258915	0.00498409	3.3e-07	0.0298818	0.007416	6.72e-05	0.0467813	0.0114235	5.12e-05	0.0284098	0.00870382	0.00119444
Ornithine	-0.46321	1.18111	0.694923	-0.000382394	0.000238318	0.109396	-0.0363274	0.0296086	0.220587	-0.0147598	0.00625849	0.0188445	-0.0147188	0.0058399	0.0121175	-0.0166966	0.00860538	0.0530636	-0.0402881	0.0131718	0.00237556	-0.00454962	0.0100759	0.651855
L-Glutamine	5.41395	2.58092	0.0359336	0.00032896	0.000111454	0.00335152	0.028496	0.0139066	0.0411155	0.00782292	0.00294398	0.0081991	0.00856965	0.00274051	0.00189724	0.00915889	0.00404866	0.0242305	0.0232002	0.00617111	0.000196113	0.0045584	0.00474427	0.337233
L-Glutamic acid	-0.302395	1.32183	0.819048	-1.25e-05	0.00021439	0.953719	-0.00283049	0.0265994	0.91531	-0.00718922	0.0056397	0.20315	-0.00625295	0.00526916	0.23606	-0.002992	0.00775156	0.699715	-0.0219207	0.0118992	0.0661997	0.00194228	0.00903658	0.829929
L-Alanine	-0.356561	2.1425	0.867824	0.000471093	0.000129264	0.000303976	0.0791885	0.01581	8.29e-07	0.0113389	0.00341697	0.000989725	0.0132426	0.0031663	3.56e-05	0.015678	0.00468667	0.000901232	0.0204825	0.00725293	0.00498393	0.0192439	0.00545442	0.000467987
Dimethylglycine	1.15033	0.793273	0.14703	-1.06e-05	0.000319452	0.973632	-0.00690496	0.0396335	0.861782	0.00134641	0.00842051	0.873044	0.00225595	0.00786454	0.774378	0.00147261	0.0115522	0.89863	0.00637332	0.0178039	0.720556	0.000463985	0.0134657	0.97253
Gamma-Aminobutyric acid	0.781233	1.03566	0.45065	-2.2e-05	0.000523587	0.966547	-0.0410504	0.0649294	0.527604	0.00120774	0.0138017	0.930313	-0.0012917	0.0128913	0.920237	-0.00231093	0.0189342	0.902921	-0.01319	0.0291781	0.651481	0.00700599	0.0220677	0.75105
L-Serine	4.25281	2.02063	0.0353181	0.000567507	0.000133342	2.61e-05	0.0547979	0.0166936	0.00112072	0.012945	0.00353519	0.000284759	0.0132582	0.0032906	6.72e-05	0.0191104	0.00483681	9.22e-05	0.019796	0.0075362	0.00895646	0.0195615	0.00566346	0.00061248
L-Threonine	3.94873	1.81138	0.0292605	0.000443903	0.000152891	0.00389951	0.0459116	0.0190313	0.0163042	0.00965352	0.00404398	0.0174524	0.00960696	0.00377354	0.0112814	0.0117072	0.00555668	0.0357625	0.00929775	0.0086005	0.280329	0.0191768	0.00644124	0.00308907
L-Homoserine	3.52745	1.57745	0.0253407	0.000471287	0.000180319	0.0093028	0.0460688	0.0224461	0.0407913	0.0101266	0.00476707	0.03427	0.00927625	0.00445361	0.0379101	0.0118218	0.00655024	0.0718723	0.00684364	0.0101324	0.499805	0.0202836	0.0075981	0.00791
Creatine	1.22488	1.65727	0.459851	2.64e-05	0.000172026	0.878169	0.00778707	0.0213406	0.715387	-0.0024621	0.00453306	0.587339	-0.00178682	0.00423469	0.673293	0.000217028	0.00622118	0.972189	-0.00194142	0.00958882	0.839656	-0.00216777	0.00725073	0.765119
Threonic acid	0.60582	0.749763	0.419082	-0.000246008	0.000379916	0.517666	-0.0378057	0.0471234	0.422882	-0.00802351	0.0100118	0.42338	-0.00948345	0.00934681	0.310912	-0.0168987	0.0137198	0.218799	-0.0136369	0.0211773	0.519991	-0.0147891	0.0160056	0.356054
Aminocaproic acid	0.00123644	0.162642	0.993934	0.0007275	0.00173703	0.675577	-0.103889	0.2155	0.630015	0.0217759	0.0457851	0.634617	0.00335813	0.0427772	0.937468	0.00882207	0.0628287	0.888404	-0.0166788	0.0968427	0.863349	0.0353322	0.0732147	0.62966
Glycylproline	0.254643	0.683981	0.709673	0.00080139	0.000472416	0.0906085	0.122632	0.0585015	0.0367017	0.0137511	0.0124791	0.271169	0.0177589	0.0116396	0.127882	0.0237349	0.0171046	0.166035	0.0319609	0.0263802	0.226413	0.0212952	0.0199574	0.286611
L-Homocitrulline	-0.124293	0.272473	0.648271	-0.00130414	0.000955716	0.173169	-0.176797	0.118523	0.136588	-0.035841	0.0251875	0.155539	-0.0466821	0.0234689	0.0473824	-0.0701741	0.0344621	0.0423933	-0.151436	0.05285	0.00438875	-0.00860248	0.0403788	0.831403
Adenosine Monophosphate	0.997925	6.99091	0.886491	5.14e-05	3.96e-05	0.195206	0.00573492	0.00491927	0.2444	0.00210093	0.00104157	0.0443668	0.0017458	0.000973917	0.0738136	0.00172459	0.00143366	0.229728	0.00227205	0.00221093	0.304749	0.00201368	0.00167109	0.228927
L-Lactic acid	-2.18404	0.987659	0.0270129	-0.000508772	0.000271867	0.0620329	-0.065537	0.0337193	0.052657	-0.0216934	0.00711463	0.00245041	-0.023302	0.00661996	0.000482174	-0.0261535	0.00978675	0.00784604	-0.0522072	0.0149922	0.000552981	-0.0195656	0.0114685	0.0887908
Methylcysteine	0.991469	0.890828	0.265719	-0.000274411	0.000308504	0.374283	0.0612264	0.0381904	0.109696	-0.0187594	0.00808516	0.0208403	-0.00897621	0.00758993	0.237664	-0.000761599	0.0111676	0.945663	-0.0106906	0.0172053	0.534726	0.00670085	0.0130129	0.606885
L-Tyrosine	3.96531	2.355	0.0922243	0.000196382	0.00011893	0.09949	0.0232501	0.0147605	0.116024	0.00609763	0.0031308	0.0521711	0.00612797	0.00292207	0.0366199	0.00777107	0.00429795	0.0713569	0.00349563	0.00665	0.599422	0.012891	0.00498837	0.0101204
L-Asparagine	-0.722038	1.80481	0.68911	-2.44e-05	0.000153073	0.87362	-0.0219349	0.0189603	0.248024	-0.00381635	0.00403054	0.344293	-0.00584325	0.00375744	0.120724	-0.00692374	0.00552473	0.210868	-0.0178375	0.00848523	0.0361732	-0.00304031	0.00645078	0.637681
L-Aspartic acid	1.73562	1.22149	0.155345	0.000870731	0.000217014	7.2e-05	0.12872	0.0266928	2.03e-06	0.0117339	0.00580639	0.0439724	0.0175196	0.00537941	0.00122466	0.0303824	0.00785897	0.000129449	0.0213942	0.0122947	0.0826218	0.0397338	0.00911541	1.67e-05
Glucaric acid	2.67192	1.27283	0.0357992	0.000588612	0.000432059	0.17387	0.132073	0.053318	0.0136662	0.00192878	0.0114155	0.865914	0.0100764	0.0106508	0.344697	0.0158551	0.015641	0.311356	0.0189273	0.0241216	0.433125	0.0193527	0.0182292	0.289054
But-2-enoic acid	0.183322	0.229038	0.423478	0.000772491	0.00146634	0.59862	0.0789517	0.181952	0.664589	0.0313777	0.0386341	0.417183	0.0335904	0.0360764	0.352378	0.0351419	0.0530166	0.507817	0.0587052	0.0817117	0.472911	0.0159755	0.0618267	0.79624
Pyrrole-2-carboxylic acid	0.213178	0.386845	0.581586	-0.000168848	0.000826279	0.838188	-0.0286718	0.102513	0.779863	-0.0106656	0.0217752	0.624544	-0.0104185	0.0203384	0.60876	-0.00505698	0.0298813	0.865698	0.0280967	0.0460388	0.542026	-0.0502735	0.0347391	0.148646
2-Hydroxy-3-methylbutyric acid	2.00392	1.14894	0.0811319	0.00049803	0.00023906	0.0378711	0.0721294	0.0296011	0.0152645	0.000171856	0.00633632	0.978376	0.00368567	0.00591547	0.533609	0.0104613	0.00867672	0.228667	-0.00388174	0.0133975	0.772172	0.0229668	0.010066	0.0230459
Ortho-Hydroxyphenylacetic acid	0.451653	0.937706	0.630049	-4.47e-05	0.000340798	0.895647	-0.0689526	0.042141	0.102591	0.00814487	0.00897424	0.364655	0.000735123	0.00839101	0.930233	-0.00605781	0.0123208	0.623224	-0.00241603	0.0189967	0.898862	-0.00208878	0.0143654	0.884467
Hippuric acid	-0.067546	0.249069	0.786242	-0.000175646	0.00110314	0.873575	-0.200636	0.136498	0.142396	0.00415856	0.0290791	0.886357	-0.0164215	0.0271491	0.54562	-0.0295898	0.0398664	0.458394	-0.0140945	0.0614889	0.818817	-0.0434032	0.0464502	0.35067
L-Malic acid	-0.48695	0.862364	0.572299	-0.000389843	0.000329512	0.237489	-0.0218927	0.040941	0.593133	-0.0265954	0.00859737	0.00211994	-0.0238918	0.00803762	0.00313564	-0.0195258	0.0118967	0.101538	-0.0563969	0.018179	0.00205882	-0.012276	0.0139007	0.37771
N-Acetyl-L-aspartic acid	1.07633	1.25156	0.389797	0.000405113	0.000226131	0.0739835	0.0230277	0.0281469	0.413782	0.0112121	0.00595834	0.06061	0.00927513	0.00557074	0.0967153	0.0111746	0.00819156	0.173299	0.025271	0.0125919	0.0454429	0.00203902	0.0095703	0.831393
Benzoic acid	0.186824	0.681502	0.78398	-0.000640324	0.000444361	0.150381	-0.00954094	0.0552759	0.86305	-0.0277604	0.0116605	0.0177545	-0.0202721	0.0109219	0.0641867	-0.0189216	0.0160835	0.240124	-0.0628535	0.0246315	0.011096	0.00553081	0.0187783	0.768506
Phenylacetic acid	-0.159423	0.523021	0.76051	0.000279903	0.000538087	0.60323	-0.023552	0.0667738	0.724493	0.021489	0.0141474	0.129582	0.00913792	0.013245	0.490654	-0.00247439	0.0194652	0.898911	-0.00625146	0.0300025	0.835052	0.0203619	0.0226663	0.369557
Indole-3-carboxylic acid	-0.140975	0.121252	0.244965	0.00104026	0.00211693	0.623418	-0.352233	0.26213	0.17981	0.0780451	0.0556805	0.161806	0.0191291	0.0521288	0.713848	-0.0525647	0.0765323	0.492594	0.0925049	0.117945	0.433334	-0.102527	0.0891114	0.25062
2-Hydroxycinnamic acid	-0.239573	0.194711	0.218544	0.000192282	0.00126782	0.87953	-0.165642	0.157083	0.292309	0.00424675	0.0334201	0.898949	-0.00968083	0.0312126	0.756605	-0.00118155	0.0458496	0.979454	0.0434009	0.0706386	0.539302	-0.0428996	0.0533996	0.422247
Coumaric acid/4-Hydroxycinnamic acid	-0.291427	0.546132	0.593605	0.000241592	0.000461028	0.600554	0.0250549	0.0572066	0.661647	-0.0135263	0.0121378	0.265792	-0.00614443	0.0113509	0.588595	-0.00118083	0.0166779	0.943592	-0.0230988	0.025681	0.368964	0.0103475	0.0194333	0.594705
Indoleacetic acid	-0.123451	0.720916	0.864033	3.35e-06	0.000391656	0.993183	-0.0101797	0.0485907	0.834167	0.00768795	0.0103168	0.456604	0.00205364	0.00964256	0.831455	0.00329165	0.0141625	0.816333	0.000800026	0.0218315	0.970786	0.00168249	0.0165091	0.918878
Fumaric acid	0.0669148	0.195894	0.732662	0.000185457	0.00157405	0.906269	0.101626	0.195231	0.602978	-0.0311802	0.0414629	0.4525	-0.0105725	0.0387523	0.785133	0.0313946	0.0569014	0.581442	-0.063835	0.0876825	0.467032	0.0874343	0.0662045	0.18738
Glutaric acid	0.0265015	0.19019	0.88918	0.00235888	0.00151567	0.120433	0.359951	0.187754	0.0559448	0.0812509	0.0398658	0.0422083	0.0790734	0.0372195	0.0342506	0.115284	0.0546714	0.0356057	0.166803	0.084327	0.0486216	0.0716095	0.0639839	0.263747
cis and trans-Aconitic acid	4.51667	1.26372	0.000351436	0.00103447	0.000196993	2.48e-07	0.16921	0.0237999	5.52e-12	0.0123456	0.00533561	0.021193	0.0187031	0.00492801	0.000170742	0.0323205	0.00718696	9.08e-06	0.0338084	0.0112307	0.00277769	0.0331184	0.00842611	0.000100179
Cinnamic acid	0.0963099	0.397976	0.808781	0.000187299	0.000743071	0.801126	-0.0338489	0.0921857	0.713681	0.022159	0.0195571	0.257887	0.0248456	0.0182539	0.17426	0.0222191	0.0268505	0.408449	0.0318104	0.0413923	0.442645	0.031384	0.0312848	0.316395
2-Phenylpropionate	-0.1966	0.27405	0.473134	-0.000587691	0.000981117	0.549516	-0.162842	0.121507	0.180959	-0.0182855	0.0258576	0.479885	-0.0280094	0.0241261	0.246364	-0.0403896	0.0354379	0.255093	-0.0251555	0.0546993	0.645851	-0.066626	0.0412387	0.106979
Hydrocinnamic acid	-0.167251	0.260524	0.520886	-0.000970973	0.00102738	0.34519	-0.249342	0.126992	0.0502989	-0.0232106	0.0270872	0.392031	-0.0346951	0.0252637	0.170435	-0.0588941	0.0370766	0.11299	-0.0286749	0.0573146	0.61714	-0.0912674	0.0431107	0.0348835
Benzenebutanoic acid	0.643813	0.258697	0.0128219	0.00322822	0.00137544	0.0194181	0.524847	0.169793	0.00213623	0.0658971	0.0363581	0.0706805	0.0836996	0.0338392	0.0138035	0.115825	0.0497454	0.0204002	0.0849315	0.0770855	0.271231	0.17366	0.0577221	0.00279397
Indoleacrylic acid	-0.658653	0.288425	0.0223941	1.5e-05	0.000749633	0.984035	-0.192506	0.0924999	0.0380669	0.0269248	0.0197136	0.172784	0.00625209	0.0184543	0.73495	-0.0157938	0.0270973	0.560327	0.0172977	0.0417767	0.679061	-0.0336003	0.0315534	0.287589
3-Indolepropionic acid	-0.0862928	0.104523	0.409037	-0.00152845	0.00255184	0.549545	-0.649267	0.315058	0.0399808	0.0118236	0.0672946	0.860621	-0.0479399	0.0628119	0.445784	-0.0890317	0.0922152	0.334899	-0.0965012	0.142225	0.497848	-0.080298	0.107539	0.4557
4-Hydroxyphenylpyruvic acid	-0.507274	0.201815	0.0119522	0.00162975	0.00101462	0.109021	0.0169548	0.126296	0.893276	0.0423497	0.026748	0.114161	0.0262744	0.0250282	0.294459	0.0280805	0.0367849	0.4457	0.030739	0.056721	0.588172	0.0277847	0.0428862	0.517447
Azelaic acid	-0.116194	0.200478	0.562196	0.000495994	0.00134027	0.71153	-0.0576446	0.166294	0.729045	0.0374828	0.0352852	0.288761	0.021875	0.0329867	0.507626	0.0113831	0.0484735	0.814461	0.0507963	0.0746781	0.496777	0.0103119	0.0565034	0.855284
Sebacic acid	-0.260196	0.376555	0.489572	0.000826643	0.000678027	0.223504	0.0524715	0.0842413	0.53373	0.0193478	0.01788	0.279874	0.0160596	0.0167059	0.336986	0.0241396	0.0245357	0.325791	0.0628732	0.0377327	0.0964549	-0.0111566	0.028629	0.696973
Alpha-Ketoisovaleric acid	-1.17853	1.01404	0.245147	0.000499546	0.000243553	0.0409219	0.0341535	0.0303304	0.260833	0.00848739	0.00644012	0.188307	0.0055956	0.00602201	0.35336	0.0104248	0.00883901	0.238947	-0.000586432	0.0136485	0.96575	0.0164869	0.0102876	0.109827
Ketoleucine	-1.75458	1.51613	0.247161	0.000280138	0.000179076	0.118539	0.0530572	0.022126	0.0169524	-0.00149393	0.00473451	0.752519	0.00103155	0.00442248	0.815688	0.00656844	0.0064876	0.31194	-0.00820216	0.0100044	0.412798	0.015993	0.00752885	0.0342753
3-Methyl-2-oxovaleric acid	-1.38791	1.56735	0.37588	0.000251244	0.000178265	0.159512	0.0537529	0.0220071	0.0150244	-0.00112739	0.00471059	0.810974	0.00162335	0.00439945	0.712334	0.00725368	0.00645252	0.26163	-0.00497672	0.00995871	0.617541	0.0157541	0.00749125	0.0361009
Phenylpyruvic acid	-0.722759	0.288519	0.0122427	0.000190054	0.000686169	0.781943	-0.0911919	0.0850181	0.284101	0.0068715	0.0180859	0.704198	-0.00448716	0.0168946	0.790688	-0.00708486	0.0248138	0.775396	-0.0225515	0.038235	0.555655	0.00413947	0.0289258	0.88628
Methylmalonic acid	0.350741	0.653224	0.59131	-0.000566316	0.00056072	0.313126	-0.093605	0.0694994	0.178806	-0.0211555	0.0147612	0.152601	-0.0229262	0.0137751	0.0968456	-0.0255683	0.0202626	0.207753	-0.0630483	0.0311339	0.043536	-0.00829763	0.0236627	0.726029
2-Hydroxyglutaric acid	0.100859	0.538832	0.851519	-0.000147064	0.000543021	0.786667	-0.0245743	0.0673684	0.715475	-0.0106072	0.0143054	0.458842	-0.0171032	0.0133433	0.200676	-0.0359406	0.0195553	0.0668323	-0.0847714	0.0299682	0.00491299	0.00783643	0.0228884	0.732252
Glycine	1.96904	1.96752	0.316935	0.000432543	0.000141633	0.00241211	0.0363056	0.0176854	0.0407475	0.0108826	0.00373739	0.00379812	0.0103309	0.00348964	0.00325809	0.013888	0.00513473	0.00713331	0.0176272	0.00793834	0.0269535	0.0132471	0.00600354	0.027923
Guanidoacetic acid	-0.42085	1.15539	0.715672	-5.83e-05	0.000244212	0.811412	-0.0261267	0.0302733	0.388648	0.000437905	0.00643785	0.945804	0.000640585	0.00601317	0.915216	-0.000695525	0.00883201	0.937271	0.00378238	0.0136124	0.781264	-0.00214028	0.0102943	0.835408
Citrulline	0.867162	1.65977	0.60135	1.04e-05	0.000167744	0.950589	-0.0297964	0.020758	0.151964	0.00118659	0.00442135	0.78855	-0.000923759	0.00412984	0.823123	-0.0015587	0.00606565	0.797335	-0.00396559	0.00934822	0.671646	-0.000148492	0.00707085	0.983256
Galactonic acid	0.370769	1.08796	0.733259	-0.000253907	0.000235133	0.280873	-0.0238432	0.0291918	0.41455	-0.00778945	0.00619485	0.209353	-0.00738688	0.00578589	0.20246	-0.00845211	0.00850506	0.320944	-0.0121288	0.0131119	0.355522	-0.00387454	0.00992421	0.696443
D-Gluconolactone	0.747809	1.48427	0.614386	0.000287251	0.000191595	0.134608	0.101282	0.0232854	1.74e-05	-0.0106273	0.00503641	0.0354814	-0.00202679	0.00472968	0.668503	0.0116576	0.00692351	0.0930194	-0.00789246	0.0107029	0.461311	0.0196356	0.00803846	0.0150171
Glycolic acid	-0.142584	0.228598	0.532804	0.000424429	0.00106841	0.691397	0.0404927	0.132571	0.760191	-0.0100367	0.0281645	0.721762	-0.00751881	0.0263083	0.775185	0.00582436	0.0386437	0.880274	-0.0862931	0.0594077	0.147145	0.0907977	0.0448118	0.0434195
L-Alpha-Aminobutyric acid	2.38439	1.34098	0.0753877	-2.73e-05	0.000203347	0.893225	-0.0431435	0.0251362	0.0868785	-0.00111003	0.00536007	0.836045	-0.00292467	0.00500463	0.55929	-0.00606588	0.00734746	0.409547	-0.00188047	0.0113348	0.868319	-0.0110226	0.00855374	0.198287
Glyceric acid	2.20642	1.05441	0.0363887	0.000532765	0.000256616	0.0385325	0.0905902	0.0316851	0.00447508	0.00671528	0.00679296	0.323484	0.0102337	0.00633178	0.106845	0.0181621	0.00928569	0.0511816	0.0182641	0.0143529	0.203946	0.0196612	0.0108308	0.0702411
L-Proline	2.54809	1.92058	0.184597	0.000373702	0.000143247	0.00943296	0.0733954	0.0175397	3.53e-05	0.00858868	0.00378384	0.0237586	0.0113293	0.00351114	0.00135731	0.0143988	0.00517419	0.00564893	0.0178323	0.00800329	0.0264378	0.020008	0.00600608	0.000946278
N-Acetylglycine	4.19629	1.52402	0.00589741	0.00073875	0.000165447	1.05e-05	0.0715974	0.0207293	0.00061263	0.00825558	0.00445101	0.0643786	0.00931844	0.00414904	0.0252639	0.0193948	0.00605443	0.00146885	0.0123438	0.00943281	0.191435	0.0215403	0.00706567	0.00245477
L-Pipecolic acid	-0.159655	1.07872	0.88234	0.000554081	0.000256677	0.0314803	0.0689642	0.0318451	0.0309415	0.0134648	0.00677203	0.0474728	0.0128068	0.00632418	0.0435366	0.0147874	0.00930724	0.112909	0.0329115	0.0142961	0.0218497	0.00707645	0.0108777	0.515718
Erythronic acid	0.458465	0.890828	0.606797	-0.000171435	0.000317986	0.590105	-0.0146328	0.0394607	0.710972	-0.00680386	0.00837819	0.41723	-0.00741929	0.00782319	0.343523	-0.0125177	0.0114863	0.276471	-0.00946296	0.0177252	0.593733	-0.0118424	0.0133955	0.377205
N-Acetylserine	2.73867	1.67024	0.10107	0.000324967	0.000166751	0.0520285	0.0547996	0.0206042	0.00814252	0.00581206	0.004407	0.187996	0.00817723	0.00410475	0.0470471	0.0145169	0.00601488	0.016257	0.019575	0.00928742	0.0356905	0.0100052	0.00704479	0.156336
Shikimic acid	1.19406	1.31453	0.363689	-0.000228371	0.000217051	0.293377	-0.0212931	0.0269464	0.429886	-0.00597293	0.0057216	0.297161	-0.00499501	0.00534568	0.350671	-0.00571791	0.00785499	0.467088	-0.0107239	0.0121037	0.37616	-0.000122437	0.00916213	0.989345
N-Acetylglutamine	1.5108	6.6844	0.821187	1.52e-05	4.19e-05	0.716297	0.00301029	0.00519618	0.5627	0.000420763	0.00110424	0.703377	0.00060091	0.00103115	0.56039	0.000210066	0.00151513	0.889801	0.00199818	0.0023333	0.392312	-0.00029642	0.00176606	0.866793
N-Acetylneuraminic acid	-0.997753	1.08418	0.357426	-0.000447408	0.000268093	0.0959437	-0.0767731	0.033155	0.0210955	-0.0154109	0.00704921	0.0293916	-0.018021	0.0065615	0.00630103	-0.0221042	0.00966527	0.0227286	-0.040354	0.014858	0.00689989	-0.0170046	0.0113083	0.133454
Acetic acid	1.8428	0.996907	0.064528	0.000639981	0.000249059	0.0105497	0.0963362	0.0307784	0.0018787	0.00443282	0.00661636	0.503265	0.00898663	0.00616684	0.145846	0.0202204	0.00902464	0.0256112	0.0137157	0.013982	0.327219	0.0178893	0.0105478	0.0906728
L-Valine	4.3398	2.64611	0.100992	8.29e-05	0.000105825	0.433845	-0.0153744	0.0131173	0.241878	0.00272163	0.00278836	0.329631	0.00125267	0.00260684	0.631115	-0.000274974	0.00382994	0.942801	-0.000975855	0.00590328	0.868787	0.00276201	0.00446212	0.536281
Pyroglutamic acid	0.449693	1.25744	0.720624	8.6e-05	0.000222611	0.699302	0.0152599	0.0276143	0.580846	-0.00510284	0.00586351	0.384684	-0.0034217	0.00547932	0.532678	0.00124681	0.0080516	0.877017	-0.0165084	0.0123831	0.18326	0.0074033	0.00937798	0.430334
5-Aminolevulinic acid	2.34024	1.5301	0.126149	0.000130004	0.000214009	0.543891	0.0181253	0.0265492	0.495195	0.000893348	0.00564376	0.87431	0.0038125	0.00526817	0.469689	0.00825142	0.00773167	0.286526	0.00495205	0.0119322	0.678357	0.0131893	0.00900071	0.14362
D-Glucose	2.14025	1.27311	0.0927395	0.000756688	0.000322492	0.019453	0.119413	0.0398386	0.0028956	0.0237436	0.00847605	0.00534201	0.0269647	0.00787908	0.000686134	0.0352264	0.0116085	0.00256926	0.0547494	0.0178898	0.00236238	0.030305	0.0136031	0.0264592
3,4-Dihydroxymandelic acid	0.569937	0.475262	0.230447	0.000535605	0.000773882	0.489282	0.0221666	0.0960688	0.81764	0.0125418	0.0204022	0.539088	0.0174066	0.0190454	0.361303	0.00775767	0.0280003	0.781882	0.0401969	0.0431161	0.351757	0.0029914	0.0326406	0.927025
Lactulose	0.402062	0.692779	0.561671	0.000354681	0.000450752	0.431835	0.0583421	0.0558921	0.297204	0.00554254	0.0118879	0.641307	0.0105469	0.0110941	0.342352	0.0174943	0.0162895	0.2835	0.0406057	0.0250619	0.105988	0.00238706	0.0190149	0.900163
D-Maltose/Alpha-Lactose	-0.095321	0.580695	0.869613	-0.000247216	0.000479355	0.606336	-0.0802476	0.0593567	0.177167	-0.0109725	0.012628	0.385431	-0.0164399	0.0117772	0.163531	-0.017674	0.0173179	0.308088	-0.0398033	0.0266536	0.136146	-0.0133001	0.0202017	0.510689
Maltotriose	-0.28791	0.514467	0.575734	-0.000470238	0.000543503	0.387457	-0.0171676	0.0674919	0.799346	-0.0221301	0.0142969	0.122452	-0.019925	0.0133568	0.136566	-0.0227799	0.0196399	0.246802	-0.026056	0.0302961	0.390289	-0.0290474	0.022885	0.205093
3-Hydroxybutyric acid	1.15622	0.455	0.0110494	0.00170629	0.000578836	0.0033915	0.168192	0.0721093	0.0201806	0.0142551	0.0154091	0.355477	0.019573	0.0143746	0.17409	0.0408486	0.0210621	0.0531632	0.0370763	0.0325663	0.255611	0.0272301	0.0246294	0.269578
L-Methionine	2.76275	2.59267	0.286604	0.000203789	0.000109541	0.0635772	0.0137974	0.0136329	0.312129	0.00553656	0.00288671	0.0558418	0.00513777	0.00269647	0.0574615	0.00670845	0.00396432	0.0913991	0.00176839	0.00613216	0.773208	0.0125511	0.00459429	0.00658111
4-Aminohippuric acid	-0.0794417	2.1419	0.970414	0.000347291	0.000131211	0.00845198	0.0324979	0.016342	0.0474372	0.00628809	0.00347496	0.0711307	0.00568374	0.00324662	0.0807842	0.0139019	0.00473545	0.00352351	0.0048755	0.0073747	0.508928	0.0145659	0.00553135	0.00878885
Alpha-Hydroxyisobutyric acid	-0.0413252	0.119587	0.729668	0.00125123	0.0022853	0.584336	0.181748	0.2835	0.521842	0.0527563	0.0602047	0.381412	0.0474485	0.0562377	0.399342	0.0231459	0.0826666	0.779632	0.131049	0.127263	0.303763	0.0435973	0.0963426	0.651141
3-Hydroxyisovaleric acid	2.24418	0.982495	0.0223619	1.4e-06	0.000294177	0.996214	-0.00768549	0.036497	0.833325	-0.00426902	0.00775154	0.58213	-0.00484592	0.00723892	0.503617	-0.00780789	0.0106311	0.463118	-0.014648	0.0163813	0.371766	0.000280232	0.0124003	0.981982
Glutaconic acid	-1.4582	0.796082	0.0669934	9.13e-05	0.000361541	0.800752	0.00126891	0.0448606	0.977449	-0.00508718	0.00952755	0.593682	-0.00708769	0.00889517	0.426047	-0.010127	0.0130655	0.43875	-0.0213128	0.0201258	0.29026	-0.00320281	0.0152402	0.833656
L-Isoleucine	1.23926	1.08099	0.251624	0.000187456	0.0002754	0.496483	0.0660684	0.0340267	0.0528919	-0.00937015	0.00724844	0.19687	-0.00301072	0.00678302	0.657388	0.0118038	0.00994738	0.236091	-0.0190967	0.0153301	0.213616	0.0258618	0.0115422	0.0256074
L-Leucine	4.04445	2.3958	0.0913835	0.000117786	0.000116517	0.312687	0.000257155	0.0144752	0.985835	0.00560281	0.00306236	0.0680709	0.00456824	0.00286327	0.111412	0.00346695	0.00421545	0.411325	0.00280441	0.00650173	0.666463	0.0066687	0.00490633	0.174861
D-Xylose	-0.237628	0.893817	0.790349	0.000797218	0.000318519	0.0127235	0.0796579	0.0396297	0.0451084	0.0168269	0.00842016	0.0463616	0.0172867	0.00785639	0.0283645	0.0214198	0.0115597	0.0646357	0.0268529	0.0178444	0.133169	0.0255999	0.0134712	0.0581205
D-Ribulose	0.207532	0.598102	0.728603	0.00034402	0.000547743	0.530324	-0.0522844	0.0679424	0.442035	0.0200427	0.0144104	0.165056	0.00927766	0.0134848	0.491854	0.0133153	0.0198066	0.501809	0.0239259	0.0305236	0.4336	-0.00104568	0.0231003	0.963917
D-Xylulose	1.41537	1.02404	0.166928	0.000424466	0.0002722	0.119709	0.0752638	0.0336632	0.0259262	-0.00274964	0.00719602	0.702589	0.00301009	0.00672092	0.654494	0.0152599	0.00984393	0.121902	-0.00168738	0.0152195	0.911776	0.0268501	0.0114294	0.0193073
D-Fructose	-0.0310178	1.27181	0.980543	-0.000226223	0.000222873	0.310715	-0.0175549	0.0276743	0.526227	-0.0091765	0.00586439	0.118439	-0.00925099	0.00547477	0.0918687	-0.00986857	0.00805496	0.221251	-0.0214153	0.0123926	0.0847609	-0.00795919	0.00939838	0.397584
N-Acetyl-D-glucosamine	0.430097	0.76441	0.573672	0.000349896	0.00037172	0.347135	0.0368374	0.0461344	0.425074	0.000329113	0.00980956	0.973253	0.00206434	0.00916196	0.82185	0.00305671	0.0134568	0.820425	-0.000667603	0.0207436	0.974342	0.00858382	0.0156806	0.584403
Propanoic acid	1.69409	0.739317	0.0219392	0.000902009	0.000346728	0.00963259	0.157967	0.04265	0.000242785	0.0204872	0.00916001	0.0258731	0.02554	0.00851318	0.00287122	0.0323638	0.0125404	0.0102202	0.0392511	0.0193921	0.0436381	0.0420454	0.0145874	0.00416443
Homovanillic acid	0.0518926	0.288639	0.857322	0.000541694	0.00102108	0.596059	-0.0415109	0.126716	0.743395	0.00166464	0.0269253	0.950734	-0.0113427	0.025143	0.652147	-0.015021	0.036931	0.684426	-0.0150763	0.0569323	0.791294	-0.0178024	0.0430473	0.679426
3-Hydroxyphenylhydracrylic acid	-0.168594	0.231599	0.46664	-0.00052318	0.0011426	0.647288	-0.0631293	0.141766	0.656344	-0.000300701	0.030127	0.992041	-0.0140864	0.0281309	0.61683	-0.0485041	0.0412585	0.24046	0.00546874	0.0637068	0.931635	-0.0538513	0.0480996	0.263578
2-Furoic acid	-0.240556	0.249102	0.334198	-0.000196156	0.000913753	0.830135	-0.0467009	0.113353	0.680567	-0.0247214	0.0240557	0.304735	-0.0246541	0.0224648	0.273115	-0.0173428	0.0330345	0.599886	-0.0969463	0.0507018	0.0565916	0.0318189	0.0384858	0.408868
L-Tryptophan	-2.28257	2.28702	0.318253	-2.9e-05	0.000124476	0.815879	-0.00553771	0.0154425	0.720085	0.000300424	0.00328138	0.927099	0.000402644	0.00306492	0.895548	0.000474949	0.00450169	0.916029	-0.000722834	0.00693888	0.917086	0.00172424	0.00524662	0.742604
Butyric acid	0.0749007	1.27938	0.953315	-0.000217605	0.000221088	0.3256	-0.00547257	0.0274631	0.842155	-0.0101065	0.00581275	0.082875	-0.00705735	0.00543855	0.195168	-0.00613435	0.00799908	0.443612	-0.0236596	0.0122811	0.0547623	0.00360357	0.00932911	0.699505
Isobutyric acid	0.649047	0.591302	0.272353	0.000848337	0.000686422	0.21724	-0.125506	0.0850956	0.141044	0.0538919	0.0179242	0.00281112	0.0307186	0.0168624	0.0692573	0.0212942	0.0248481	0.39198	0.0633245	0.0382032	0.0982023	-0.00414245	0.0289898	0.886448
Mandelic acid	0.556252	0.718406	0.438761	0.000529564	0.000499326	0.289543	0.0175746	0.0620345	0.777093	0.020406	0.0131408	0.121258	0.0181403	0.0122776	0.140339	0.0197278	0.0180556	0.275233	0.037988	0.0278071	0.172681	0.0123217	0.0210688	0.558995
Alpha-N-Phenylacetyl-L-Glutamine	-0.442295	0.428004	0.301422	4.7e-05	0.00064198	0.941664	-0.0404073	0.079626	0.612114	0.018324	0.0168975	0.278841	0.00316525	0.0158057	0.841381	-0.0145758	0.0232045	0.530273	-0.0285489	0.0357563	0.425102	0.0102342	0.0270563	0.705444
Tartaric acid	0.200012	0.343063	0.559881	6.7e-05	0.000922005	0.94207	0.0937982	0.114298	0.412344	-0.0102599	0.0242987	0.673081	0.000469419	0.0227012	0.983513	0.00615466	0.0333413	0.853641	0.0283026	0.0513746	0.582011	-0.0257241	0.0388434	0.508199
Isovaleric acid	0.335999	0.216599	0.120841	0.00267348	0.00161154	0.0979224	0.219842	0.200339	0.273161	0.0692027	0.0424856	0.104146	0.0569957	0.0397131	0.152029	0.0531747	0.0584204	0.363271	0.138861	0.0898714	0.123125	0.00892457	0.0681665	0.895903
Valeric acid	1.97543	0.837603	0.0183521	-7.21e-05	0.000758574	0.924338	-0.0983703	0.0939877	0.295914	0.00171804	0.0199961	0.931575	0.000496722	0.0186773	0.978796	-0.000910634	0.0274326	0.973536	-0.0104543	0.0422813	0.80484	0.0179823	0.0319633	0.574033
N-Methylnicotinamide	-0.0385685	0.50199	0.938758	0.000221105	0.000561641	0.694033	-0.031568	0.0696793	0.650764	0.0250492	0.0147538	0.0903346	0.0131613	0.0138151	0.341343	-0.00161587	0.0203145	0.936642	0.00265329	0.0313127	0.932515	0.0176568	0.0236625	0.455996
Phenyllactic acid	0.0726211	0.508045	0.886336	0.000257292	0.000578475	0.656726	0.0442535	0.0717557	0.537774	-0.00215891	0.0152521	0.887509	-0.00512525	0.0142441	0.719178	-0.00550488	0.0209229	0.792609	-0.0155326	0.0322437	0.63027	0.00199992	0.0243901	0.934691
Oxalic acid	0.736222	0.9422	0.434576	-0.000393098	0.000301087	0.192453	-0.0359438	0.0373933	0.337024	-0.00896011	0.007941	0.259867	-0.00908563	0.00741508	0.221199	-0.0135673	0.0108903	0.213576	-0.00527068	0.0168173	0.754137	-0.0201521	0.0126784	0.112756
Maleic acid	-0.498823	0.229898	0.0300252	-0.000131604	0.000860894	0.87858	-0.0981478	0.106701	0.358221	-0.0241611	0.0226611	0.286991	-0.0324775	0.0211336	0.125155	-0.0375477	0.0310758	0.227674	-0.0573706	0.0479017	0.231767	-0.0466932	0.0362134	0.198021
Itaconic acid	-0.0753423	0.321962	0.814977	0.000133249	0.000836921	0.873583	-0.0495984	0.103811	0.633076	0.0209793	0.0220366	0.341672	0.014413	0.020594	0.484427	-0.0146986	0.0302575	0.627392	0.0785293	0.0464844	0.0919416	-0.0556177	0.0351677	0.114569
Citraconic acid	-0.194387	0.163779	0.235272	-0.00308012	0.00149088	0.0394854	-0.0188589	0.185975	0.91928	-0.0315852	0.0394803	0.424181	-0.0211556	0.0368908	0.566658	-0.0139032	0.0542022	0.797694	-0.0143532	0.0835509	0.863691	-0.0487218	0.0631368	0.440764
Methylsuccinic acid	0.0931929	0.398547	0.815116	0.00123138	0.000752234	0.102439	0.229801	0.0929283	0.0138251	0.0491818	0.0197411	0.013138	0.0531604	0.0183896	0.00405599	0.0630341	0.0271098	0.020573	0.0865095	0.0418465	0.0393596	0.0601768	0.0316713	0.0581594
Adipic acid	0.114049	0.269094	0.671693	0.00178619	0.001145	0.119567	0.183733	0.1422	0.19709	0.0478122	0.0301794	0.113937	0.03653	0.0282185	0.196239	0.0439691	0.0414755	0.28974	0.0409052	0.0639883	0.523026	0.0671712	0.0482952	0.165059
Methylglutaric acid	-0.256369	0.213134	0.229034	-0.000676853	0.00110106	0.539089	-0.00944944	0.136675	0.944915	0.00340139	0.0290374	0.90681	-0.00249648	0.0271223	0.926709	-0.0244866	0.0398177	0.538932	-0.0606966	0.061328	0.322927	-0.00176721	0.0464346	0.969661
Tauro-a-muricholic acid and Tauro-b-muricholic acid	1.02683	0.54151	0.0579291	5e-05	0.000727166	0.945241	-0.0612487	0.0901683	0.497366	0.00497288	0.0191666	0.79542	-0.00157184	0.0179038	0.930085	-0.013622	0.0262877	0.60462	-0.00340897	0.0405333	0.933017	-0.00908285	0.0306486	0.767116
Taurohyocholic acid	0.530943	0.387278	0.170387	0.000234177	0.00113591	0.836775	0.147406	0.140746	0.295597	-0.0207737	0.029926	0.487987	-0.00197517	0.0279691	0.943736	0.0387714	0.0410338	0.345309	0.0263488	0.0633072	0.677487	0.0282715	0.047863	0.555077
Pimelic acid	0.136957	0.238013	0.565009	0.00254292	0.00129351	0.0500137	0.434161	0.159782	0.00687451	0.0525442	0.0341616	0.124828	0.0630785	0.0318457	0.0483155	0.0985033	0.0467435	0.0357232	0.0849425	0.0723294	0.240952	0.120964	0.0544514	0.0268865
3-Methyladipic acid	-0.270179	0.300585	0.368736	-0.000868403	0.000795703	0.275781	-0.0789425	0.0987934	0.424734	-0.0221687	0.0209767	0.291241	-0.0275107	0.0195718	0.160625	-0.0396468	0.0287492	0.16866	-0.0880454	0.0441984	0.0470569	-0.00825095	0.0335891	0.806086
Isocaproic acid	3.40871	1.06037	0.00130607	0.001005	0.000261846	0.000144414	0.114457	0.0325833	0.000495077	0.0253686	0.00691299	0.000276344	0.0252133	0.00644238	0.000107128	0.0360109	0.00947238	0.000166543	0.0446982	0.0146948	0.00250965	0.0357179	0.0110971	0.00139481
Caproic acid	1.62918	0.73944	0.0275762	0.000986487	0.000362567	0.00680099	0.102469	0.0451109	0.0236568	0.0168244	0.00960948	0.0807584	0.0173277	0.0089681	0.0540601	0.0252939	0.0131728	0.0555619	0.0356974	0.0203199	0.0797358	0.0199652	0.0153935	0.195396
Tauroursodeoxycholic acid	-0.0882502	0.381685	0.81715	0.00142357	0.000696925	0.0417549	0.0883195	0.0868122	0.309606	0.0409672	0.0183522	0.0261597	0.0349754	0.0171596	0.0421951	0.0506997	0.025207	0.0449721	0.0704625	0.0388913	0.0707837	0.036222	0.0294761	0.219859
Taurocholic acid	0.369709	0.264027	0.161432	0.00194705	0.00133363	0.1451	0.213367	0.165565	0.198253	0.0200803	0.0352353	0.569078	0.0188952	0.032911	0.566208	0.0278445	0.0483385	0.564924	0.124497	0.0742752	0.0945033	-0.064097	0.0562754	0.255403
Citric acid	5.07954	1.46446	0.000523319	0.000937853	0.000174429	1.3e-07	0.1459	0.0211813	2.25e-11	0.0132446	0.00471698	0.00523589	0.0175965	0.0043604	6.55e-05	0.0279978	0.00638135	1.48e-05	0.0281364	0.00997373	0.00502941	0.0316053	0.00744956	2.76e-05
Isocitric acid	2.8812	1.16785	0.0136216	0.000886001	0.000244743	0.000332969	0.16754	0.0296884	3.2e-08	0.00613903	0.00655081	0.349262	0.0133749	0.00608829	0.028616	0.0263774	0.0088981	0.00321763	0.0116299	0.0138556	0.401773	0.0415965	0.0102751	6.22e-05
3-Phenylbutyric acid	-0.113898	0.163868	0.487021	0.000764249	0.00157224	0.627175	-0.00924159	0.195129	0.962249	0.0156189	0.0414493	0.706511	0.00393758	0.0387218	0.919055	-0.00161332	0.0568741	0.977384	-0.0423127	0.0876396	0.629505	0.0190619	0.0662868	0.77383
Heptanoic acid	0.0566148	0.337605	0.866823	0.000322118	0.000873734	0.712574	0.0897825	0.10833	0.407727	-0.00725466	0.0230327	0.75295	-0.00219264	0.021516	0.918882	0.0114982	0.031597	0.716127	-0.0337237	0.0486821	0.488886	0.0499779	0.0367501	0.174629
Pyruvic acid	-0.267173	0.566519	0.637209	0.00104851	0.000487795	0.0322057	0.108367	0.0606304	0.0746527	0.0137254	0.0129151	0.288553	0.0146208	0.012058	0.226037	0.027143	0.0176907	0.125758	0.0277017	0.0273142	0.311117	0.0190785	0.0206599	0.356337
Taurodeoxycholic acid	0.111759	0.236585	0.636652	0.00137827	0.00131407	0.294891	-0.143707	0.163106	0.37882	0.040832	0.0346262	0.239024	0.0229406	0.0323788	0.47905	0.0278876	0.0475665	0.55802	0.0874303	0.0732183	0.233157	-0.0221934	0.0554576	0.689237
Taurochenodeoxycholic acid	0.832421	0.384475	0.0303809	0.000158608	0.00134083	0.905898	0.0330422	0.166353	0.842657	-0.0164796	0.0353351	0.641202	-0.00746043	0.0330115	0.821323	0.0213117	0.0484774	0.660453	0.00860913	0.0747401	0.908355	0.031441	0.056498	0.578188
Oxoglutaric acid	-1.51294	0.715614	0.0344995	-0.000658349	0.000411986	0.110849	-0.121138	0.0509162	0.0178288	-0.0277418	0.010805	0.0106123	-0.030261	0.0100614	0.00280228	-0.0361764	0.0148352	0.0151882	-0.0617386	0.0228278	0.00713742	-0.0340095	0.0173379	0.0505182
Glycohyocholic acid	0.318272	0.341682	0.351603	0.000126058	0.00108861	0.907872	0.0849304	0.135	0.529639	-0.000374983	0.0286962	0.989581	-0.00199197	0.0268033	0.940795	-0.0167794	0.039359	0.670111	0.0199003	0.0606735	0.743093	-0.0156237	0.0458816	0.733646
Glycoursodeoxycholic acid	-0.253294	0.143527	0.0776002	0.00128221	0.00170191	0.451663	0.240837	0.210962	0.25431	0.0181723	0.0448855	0.685801	0.0138812	0.0419278	0.740765	0.0346982	0.0615659	0.573352	-0.0436375	0.0949103	0.645931	0.0942684	0.071634	0.18895
Octanoic acid	1.55243	1.72671	0.368615	0.000407751	0.00016559	0.0142289	-0.00739495	0.0206996	0.721096	0.0272923	0.0041775	2e-10	0.0194357	0.0039897	1.61e-06	0.0152224	0.00598522	0.0113625	0.037434	0.00910751	4.81e-05	0.00713607	0.00702447	0.310308
beta-Hyodeoxycholic Acid	0.0110407	0.31701	0.972217	-0.000503059	0.000899159	0.576155	-0.046364	0.11158	0.677986	-0.0205935	0.0236885	0.385189	-0.0137405	0.0221365	0.535147	-0.0245139	0.0325058	0.451217	-0.0632846	0.0500388	0.206725	0.0111846	0.0379127	0.768142
Ursodeoxycholic acid	-0.132258	0.178079	0.457669	0.00129722	0.00148368	0.382475	0.163772	0.184076	0.374171	0.0150952	0.0391404	0.699951	0.0228828	0.0365474	0.531604	0.0444796	0.0536595	0.407652	0.0518283	0.0827416	0.531425	0.0284613	0.062585	0.649531
Hyodeoxycholic acid	0.0671928	0.207405	0.745962	-0.000613463	0.0014318	0.668553	-0.419864	0.17642	0.0177932	0.00749275	0.0377491	0.842766	-0.0211218	0.0352449	0.549328	-0.10107	0.0515387	0.0505783	0.0511243	0.0797876	0.522055	-0.147481	0.0599077	0.0142529
Cholic acid	-0.123575	0.362641	0.733282	0.00131109	0.000775863	0.0918511	0.232697	0.0958959	0.0156917	-0.00262593	0.0205255	0.898266	0.00853456	0.0191672	0.656371	0.0428137	0.0280764	0.128088	-0.0173418	0.0433959	0.689654	0.0692913	0.0326365	0.0343682
Oxoadipic acid	1.26074	1.01629	0.214778	0.00064221	0.00041101	0.118971	0.121979	0.0507814	0.0167676	0.0309106	0.0107554	0.00427373	0.0248289	0.0100734	0.0141364	0.0266453	0.0148488	0.0735102	0.031949	0.0229248	0.164214	0.0326465	0.0173006	0.0598952
Glycocholic acid	0.40186	0.311539	0.197079	0.00161735	0.00112601	0.151697	0.185586	0.139758	0.18498	0.038489	0.029696	0.195701	0.0276177	0.0277615	0.320437	0.0218749	0.0408117	0.592265	0.0628615	0.06285	0.317837	0.00492592	0.0475877	0.917609
Nonanoic acid	0.0995869	0.203274	0.624195	0.00314214	0.00148941	0.0355202	0.188435	0.185594	0.310584	0.112573	0.0390722	0.00417952	0.0897413	0.0365996	0.0146416	0.100181	0.0539297	0.063971	0.188316	0.082949	0.0237323	0.0458231	0.0630947	0.468112
Decanoic acid	1.06619	0.736255	0.147581	0.000885233	0.000443021	0.0463865	0.0174791	0.0552379	0.751842	0.024762	0.0116706	0.0344842	0.0145251	0.0109385	0.184989	0.00857121	0.0160964	0.594686	0.017418	0.0248043	0.48296	0.0127009	0.0187581	0.498749
Isolithocholic acid	0.00541561	0.360775	0.988023	-0.00132017	0.000785503	0.0936225	-0.176614	0.0974017	0.070555	-0.0248383	0.0207424	0.231845	-0.030054	0.0193502	0.12119	-0.0966145	0.0280884	0.000644851	-0.0210981	0.0439294	0.631301	-0.0842071	0.0329571	0.010993
Chenodeoxycholic acid	-0.0601102	0.158964	0.705328	0.00186057	0.00170682	0.276347	0.351536	0.211346	0.0970451	-0.00954278	0.0450573	0.832379	0.0112352	0.042084	0.789632	0.0528025	0.0617598	0.393091	-0.0117699	0.095283	0.901754	0.0802222	0.0719418	0.26549
Glycochenodeoxycholic acid	0.431773	0.378551	0.254039	0.00135548	0.000871242	0.12056	0.11405	0.108276	0.292838	0.0210724	0.0230121	0.360381	0.0141187	0.0215053	0.511874	0.0144733	0.0315952	0.647144	0.00513083	0.0487131	0.91617	0.0221649	0.036821	0.547546
Glycodeoxycholic acid	-0.232595	0.194277	0.231214	0.00177955	0.00129024	0.168605	-0.081783	0.160416	0.610465	0.0435866	0.0340219	0.200903	0.0163143	0.0318336	0.608597	-0.00411652	0.0467713	0.92991	0.00387846	0.0720935	0.957124	-0.00353771	0.0545179	0.948294
Undecanoic acid	-0.139956	0.411766	0.733938	0.000618379	0.000650997	0.34275	-0.0322248	0.0808466	0.690411	0.0208404	0.0171478	0.224967	0.00455339	0.0160452	0.776724	-0.00392471	0.0235682	0.867829	-0.0250747	0.0363073	0.49021	0.0197512	0.0274546	0.472314
5-Dodecenoic acid	0.232581	0.565159	0.680683	0.00110703	0.000521024	0.0342335	-0.0241457	0.0650031	0.710499	0.0386846	0.0136743	0.0049088	0.0232456	0.0128484	0.0711808	0.0155899	0.0189334	0.410776	0.05535	0.0290753	0.0576824	-0.00600005	0.0220862	0.786022
Dodecanoic acid	0.311211	0.251188	0.215361	0.00321636	0.00146614	0.0288371	0.174249	0.182805	0.341078	0.105442	0.0385178	0.00647245	0.0866913	0.0360544	0.0166583	0.0897795	0.053151	0.091986	0.142328	0.0819096	0.0830605	0.0739757	0.0620665	0.234028
Tridecanoic acid	0.0240176	0.359574	0.946745	0.000831428	0.000799463	0.298988	-0.0301583	0.0993155	0.761546	0.0142627	0.0210906	0.499274	0.00369547	0.0197101	0.851372	-0.0102502	0.0289462	0.723445	-0.000997329	0.0446246	0.982181	-0.0111486	0.033741	0.741262
Myristoleic acid	0.0962891	0.273934	0.72521	0.00295128	0.00110329	0.00778557	0.236909	0.13761	0.0859288	0.0895579	0.0289965	0.00215405	0.0680695	0.0271948	0.0127183	0.0732921	0.0400898	0.0682778	0.0947154	0.0618723	0.126618	0.0733865	0.0467817	0.117522
Myristelaidic acid	-0.0161776	0.204016	0.936797	0.0019141	0.00135778	0.159411	0.150858	0.168716	0.371788	0.0310604	0.0358474	0.386765	0.0238683	0.0334932	0.476498	0.0183817	0.0492169	0.70899	-0.0492245	0.0758355	0.516656	0.107619	0.0571211	0.0602961
Ricinoleic acid	3.73325	1.31647	0.00457114	0.00057476	0.000241287	0.0176911	0.0612336	0.0299936	0.041863	0.0101088	0.00638576	0.11422	0.00993115	0.00596254	0.0965921	0.011974	0.00876767	0.172813	0.00697724	0.0135419	0.60668	0.0240371	0.010172	0.0186108
12-Hydroxystearic acid	-0.00155461	0.539782	0.997702	-0.000341595	0.000522591	0.513715	-0.00765882	0.0648728	0.906081	-0.0110977	0.0137716	0.420825	-0.0120042	0.0128596	0.351147	-0.0179455	0.0188871	0.342621	-0.0426818	0.0290663	0.142787	-0.00651417	0.022038	0.767701
Lithocholic acid	-0.427535	0.267068	0.109411	-0.000826821	0.000841627	0.326504	-0.0729762	0.104485	0.485318	-0.0251065	0.0221764	0.258272	-0.0115616	0.0207392	0.57752	-0.0129053	0.0304662	0.672095	-0.0323658	0.0469429	0.490933	0.0105978	0.0355162	0.765561
Deoxycholic acid	-0.429433	0.299649	0.151823	0.00093563	0.000791883	0.238108	-0.096904	0.0983031	0.324854	0.0176346	0.0208922	0.39914	-0.000397301	0.0195318	0.983782	-0.00780226	0.028685	0.785767	-0.0232952	0.0442036	0.598492	-0.00114135	0.033439	0.972789
Glycolithocholic acid	-0.36829	0.241102	0.126631	-0.000208417	0.000944177	0.82541	-0.0544283	0.117121	0.642389	-0.000539728	0.0248901	0.982711	-0.0125809	0.0232397	0.58857	-0.0410199	0.0340837	0.229506	-0.035285	0.0526032	0.502756	-0.0107286	0.0397982	0.78763
Myristic acid	1.79853	0.675498	0.00775574	0.00237095	0.000387606	2.31e-09	0.273338	0.0484026	3.13e-08	0.0544702	0.0103336	2.24e-07	0.052613	0.00962828	8.26e-08	0.0666385	0.0142788	4.2e-06	0.0843157	0.0222073	0.000169758	0.0707258	0.0167223	2.92e-05
9-Pentadecenoic acid	0.0100562	0.250334	0.967957	0.00137644	0.00112539	0.222034	0.171565	0.139626	0.219902	0.0257801	0.0296932	0.385806	0.0158783	0.0277497	0.567515	0.00306242	0.0407746	0.940169	-0.0696571	0.062752	0.267661	0.0878608	0.0473211	0.0641024
Pentadecanoic acid	0.623672	0.448373	0.164236	0.0023773	0.0010086	0.018912	0.196578	0.12563	0.118449	0.0664534	0.0265634	0.0127659	0.0457672	0.0249013	0.0668251	0.044889	0.0366612	0.221524	0.0527026	0.0565547	0.351967	0.0529744	0.0427311	0.21582
Palmitoleic acid	1.46081	0.496407	0.00325285	0.00304844	0.000764529	7.97e-05	0.266324	0.0958188	0.00570658	0.0660304	0.020285	0.00123158	0.0623673	0.0189412	0.00108224	0.0819241	0.027897	0.00351279	0.108244	0.0431253	0.0124745	0.0783121	0.032634	0.0168727
10Z-Heptadecenoic acid	2.0515	0.659335	0.00186164	0.00217001	0.000456597	2.82e-06	0.215385	0.0572338	0.000193289	0.0488216	0.0121295	6.84e-05	0.0436635	0.0113488	0.000139261	0.0522377	0.0167741	0.00197968	0.0734454	0.0259091	0.0048232	0.0492397	0.0196356	0.0125552
Alpha-Linolenic acid	1.63906	0.568704	0.00395033	0.00256339	0.000548756	4.12e-06	0.286707	0.0684382	3.46e-05	0.0490207	0.0146542	0.000901458	0.0533278	0.013618	0.000106142	0.0737028	0.0200463	0.000269196	0.0980724	0.0310344	0.0016992	0.0687776	0.0235103	0.00363942
Gamma-Linolenic acid	1.76254	0.618303	0.00436362	0.00214765	0.000485183	1.24e-05	0.238963	0.0604906	9.25e-05	0.0462568	0.012895	0.000376421	0.0483705	0.0119944	6.62e-05	0.0662654	0.0176643	0.000202345	0.0832327	0.027391	0.0025349	0.0691124	0.0206633	0.00090294
Linoleic acid	3.38417	0.895083	0.000156296	0.00160346	0.000310262	3.77e-07	0.194086	0.0385578	7.34e-07	0.0273241	0.00833872	0.00114331	0.0309087	0.0077389	7.76e-05	0.0440327	0.0113803	0.000127795	0.0606335	0.0176089	0.000636362	0.0389625	0.0133718	0.00377476
10,13-Nonadecadienoic acid	0.512725	0.498651	0.303844	0.0015504	0.000799365	0.0531512	0.156166	0.0993402	0.116749	0.0492868	0.0210254	0.0195676	0.0418594	0.0196624	0.033883	0.043697	0.0289618	0.132158	0.0414372	0.0447219	0.354727	0.0590203	0.033725	0.0808906
EPA	0.120209	0.373604	0.747638	0.00216658	0.00079132	0.00646368	0.0939235	0.0989991	0.34334	0.0811629	0.0206554	0.000100608	0.0603184	0.0194316	0.00204642	0.0548145	0.0287556	0.0573509	0.107372	0.0441976	0.0155723	0.0490104	0.0335819	0.145246
Arachidonic acid	2.02752	0.898439	0.0240256	0.00109323	0.000284992	0.000145639	0.111118	0.0355765	0.00192056	0.0295851	0.00750481	9.56e-05	0.0281929	0.00700413	6.83e-05	0.0307254	0.0103823	0.00326907	0.0383887	0.0160643	0.0173331	0.0371557	0.0120916	0.00226792
8,11,14-Eicosatrienoic acid	1.65527	0.598864	0.00570948	0.00231046	0.000454324	5.69e-07	0.283215	0.056413	7.83e-07	0.0562994	0.0120332	3.98e-06	0.0575274	0.0111777	4.2e-07	0.0718006	0.0165705	1.87e-05	0.102493	0.0256285	7.59e-05	0.0696332	0.0194565	0.000388146
DHA	1.25038	0.679636	0.0658003	0.00112675	0.00039221	0.00428882	0.0769506	0.049017	0.117249	0.0319713	0.0103214	0.00209131	0.0250644	0.00967536	0.00993895	0.019326	0.0142985	0.177277	0.0388938	0.0220035	0.0779004	0.0219279	0.0166687	0.189104
DPA	1.18632	0.660646	0.0725424	0.00158295	0.000412657	0.000145636	0.117055	0.0518133	0.0244204	0.0416736	0.0108782	0.000148554	0.033668	0.0102083	0.00106214	0.03233	0.015112	0.0330221	0.0506041	0.0232894	0.0303892	0.03673	0.01762	0.0377546
DPAn-6	0.858235	0.660487	0.193808	0.00148262	0.000404835	0.000284193	0.132957	0.0506363	0.00898411	0.0438957	0.0106237	4.4e-05	0.0385588	0.00994789	0.00012437	0.0419597	0.0147366	0.00464041	0.056544	0.0227701	0.0134349	0.0472661	0.017189	0.00623882
Adrenic acid	1.58216	0.721618	0.0283423	0.00203956	0.000372242	7.65e-08	0.223462	0.0465714	2.28e-06	0.0430678	0.00994567	1.89e-05	0.0437575	0.00924897	3.12e-06	0.057216	0.0136646	3.49e-05	0.0718092	0.0212203	0.000786286	0.0575328	0.0160184	0.000370224
Succinic acid	-0.13442	0.845809	0.873728	-0.00055115	0.000322951	0.0886851	-0.0935769	0.0399393	0.0196284	-0.0113478	0.00852529	0.183936	-0.0159818	0.00794008	0.0448173	-0.0235504	0.0116617	0.0441177	-0.046745	0.0179139	0.00941559	-0.00983981	0.0136545	0.471568
Citramalic acid	0.257738	0.279679	0.356764	0.00121928	0.00119744	0.309189	0.374985	0.147556	0.0114275	0.000837705	0.031606	0.978868	0.0220189	0.0295005	0.455877	0.0520862	0.0432804	0.229523	-0.00554348	0.0668344	0.933939	0.109779	0.0502372	0.0294635
Palmitic acid	2.83246	1.39921	0.0429369	0.000600999	0.000216988	0.00587614	0.0591906	0.027019	0.0290603	0.0169461	0.00571174	0.00319226	0.013603	0.0053506	0.0113944	0.0161342	0.00788124	0.0413059	0.0255076	0.0121448	0.0363392	0.0102682	0.00922087	0.266141
Heptadecanoic acid	1.47269	0.661163	0.0259193	0.00111652	0.000635424	0.0796755	0.0975752	0.078994	0.217485	0.0306361	0.0167443	0.0680606	0.018024	0.01568	0.251052	0.0190794	0.0230489	0.408297	0.00120361	0.0355584	0.973015	0.0356775	0.0268294	0.184359
Oleic acid	3.50706	1.00389	0.000476797	0.00163498	0.000290733	3.55e-08	0.174866	0.0364427	2.28e-06	0.03068	0.00781436	0.000101936	0.030907	0.00727553	2.69e-05	0.0415103	0.0107262	0.000127397	0.0562171	0.016605	0.000781912	0.0370294	0.012601	0.00349136
Stearic acid	0.0180527	0.645722	0.977696	0.000333976	0.00044002	0.448306	-0.025969	0.0546183	0.634721	0.0264487	0.0115305	0.022329	0.0115985	0.010826	0.28467	0.00384593	0.0159229	0.809267	0.0154983	0.0245329	0.527927	-0.00315763	0.0185608	0.865001
Carnitine	-0.244208	1.3988	0.861407	-9.94e-05	0.000195069	0.610486	-0.0255891	0.0241761	0.290502	0.00173183	0.00514299	0.736495	-0.000562986	0.00480437	0.906776	-0.00551026	0.00705116	0.434997	-0.0012447	0.0108769	0.908951	-0.00487444	0.0082217	0.553605
L-Acetylcarnitine	0.382141	0.963979	0.691795	0.000158619	0.000311238	0.61059	-0.00439083	0.0386279	0.909558	-0.00541732	0.00820239	0.509348	-0.0072398	0.00765692	0.344972	-0.00984605	0.0112481	0.381915	-0.0227477	0.0173166	0.189736	-0.00232442	0.0131233	0.859504
Propionylcarnitine	-0.415187	1.48521	0.779824	5.15e-05	0.000188859	0.785208	0.0162883	0.0234198	0.48716	-0.000864059	0.00497861	0.862305	-0.00139136	0.00464987	0.764926	-0.00253999	0.00682916	0.710144	-0.0122191	0.0105102	0.245703	0.00719663	0.00795335	0.366096
Malonylcarnitine	-0.0970001	0.435678	0.823814	0.00101454	0.000608276	0.0961347	0.185501	0.0751562	0.0140042	0.0327236	0.0160059	0.0415734	0.0370671	0.0149127	0.0133483	0.0496757	0.0219322	0.0240582	0.0503478	0.0339312	0.138658	0.0629271	0.0255344	0.0141512
2-Methylbutyroylcarnitine	0.116443	0.505309	0.81775	0.000575859	0.000606972	0.343336	0.116279	0.0751657	0.122677	0.0197922	0.015987	0.216448	0.0196263	0.0149288	0.18939	0.0251265	0.0219385	0.252777	0.025197	0.0338485	0.457076	0.0327522	0.0255613	0.200838
Isovelarylcarnitine	0.896657	0.792248	0.257723	7.39e-05	0.000429867	0.863519	0.0557061	0.0532622	0.296257	-0.005796	0.011328	0.60918	-0.00123081	0.0105841	0.907484	-0.00474072	0.015544	0.760538	-0.00773727	0.0239592	0.746916	0.00173695	0.0181204	0.923684
3-Hydroxylisovalerylcarnitine	1.86719	2.04127	0.360339	-4.75e-05	0.000136469	0.727745	-0.0069844	0.0169308	0.68018	-0.00093669	0.00359756	0.794716	-0.00208534	0.00335892	0.535067	-0.00472152	0.00493014	0.33881	-0.00752811	0.00759868	0.322435	-0.00160913	0.00575281	0.779846
Glutarylcarnitine	0.0807274	0.291844	0.782078	0.000348558	0.00102758	0.734639	-0.0191434	0.127509	0.880736	-0.00814787	0.027088	0.763732	-0.00899711	0.0253002	0.72232	-0.00385226	0.0371655	0.917499	0.0474747	0.0572375	0.407363	-0.0659607	0.0431936	0.127542
Hexanylcarnitine	0.132489	0.316335	0.675344	0.00100537	0.000980592	0.305866	0.0557465	0.121794	0.647412	0.0317153	0.0258335	0.220301	0.0273744	0.0241363	0.257419	0.0249826	0.0354862	0.481844	0.0657018	0.0546324	0.229849	-0.0082749	0.0413875	0.841633
Adipoylcarnitine	0.865615	0.77422	0.263546	0.000909388	0.000385798	0.0189048	0.160644	0.0475177	0.000795388	-0.000569337	0.0102412	0.955695	0.0111134	0.00954934	0.245217	0.0336292	0.0139471	0.0163584	0.0477463	0.0215221	0.0270935	0.0178365	0.0163522	0.27604
Octanoylcarnitine	-0.0748024	0.187715	0.69027	0.000564852	0.00142625	0.69229	-0.214942	0.17666	0.224448	0.0234184	0.0375849	0.533593	0.00455174	0.0351225	0.896952	-0.00943638	0.0515857	0.85495	0.00951511	0.0795159	0.904811	0.00221479	0.0601319	0.970637
Decanoylcarnitine C10	0.502362	0.411125	0.221738	0.00208028	0.000982857	0.034925	0.114411	0.122502	0.3509	0.0695179	0.0258183	0.00739345	0.0561424	0.0241715	0.0207067	0.0652034	0.0355935	0.0677244	0.110855	0.0548129	0.0438086	0.0432995	0.0416081	0.298676
Lauroylcarnitine	-0.194152	0.214653	0.365734	0.000572145	0.00117419	0.626339	-0.150771	0.145529	0.30083	0.0428321	0.0308854	0.166287	0.021332	0.0288988	0.460856	0.0138064	0.0424693	0.745286	-0.0191574	0.0654637	0.76995	0.0672148	0.0493936	0.174357
Myristoylcarnitine	0.304797	0.889973	0.73199	0.000594809	0.000349124	0.0892243	0.0191152	0.0434653	0.660338	0.0172146	0.00919593	0.0619525	0.0116436	0.00860757	0.176924	0.0128833	0.0126553	0.309296	0.00787382	0.0195284	0.687022	0.0182467	0.014742	0.216552
Palmitoylcarnitine	-0.823517	1.14143	0.470614	0.000703243	0.000240133	0.00360364	0.0371908	0.0300585	0.216721	0.0192212	0.00632471	0.00253185	0.0134173	0.00593811	0.0243982	0.0159066	0.00874143	0.069569	0.00585749	0.0135274	0.665246	0.0192091	0.0101861	0.0600562
Oleylcarnitine C18 1	0.537861	0.97833	0.582474	0.000383987	0.000289717	0.185813	-0.00176354	0.0360258	0.960982	0.00137085	0.00765369	0.857944	-0.00474492	0.00714515	0.507031	-0.00463371	0.0104978	0.659169	-0.0163909	0.0161642	0.311196	-0.00597893	0.0122358	0.625369
Linoleylcarnitine	-0.140197	0.284624	0.622316	-0.00099217	0.000912631	0.277635	-0.131233	0.113208	0.247073	-0.0619248	0.0238898	0.00989474	-0.06091	0.0222933	0.00657481	-0.0618144	0.0329057	0.0610485	-0.104765	0.0506732	0.0393441	-0.0587907	0.0384132	0.126702
Stearylcarnitine	-0.477747	0.231954	0.0394304	0.000875025	0.00091999	0.342125	-0.0076789	0.114275	0.946459	0.0314452	0.024227	0.195069	0.014338	0.0226659	0.527376	0.00970358	0.0333043	0.770929	-0.0331913	0.0513134	0.518117	0.0492434	0.0387449	0.204493
Methylmalonylcarnitine	1.37176	1.57914	0.385024	0.00011219	0.000266026	0.673456	0.0312005	0.0329762	0.344653	0.00434929	0.00701061	0.535363	0.00499229	0.00654656	0.44617	0.00703503	0.00961595	0.464849	0.0110683	0.0148216	0.455648	0.0070238	0.0112106	0.53133
S-Adenosylhomocysteine	0.175769	1.21367	0.88485	-0.000267067	0.000232888	0.252177	-0.0338562	0.0288926	0.24199	-0.00653674	0.00614034	0.287731	-0.00582166	0.00573609	0.310769	-0.00726424	0.00842805	0.389261	-0.0246371	0.0129437	0.0577184	0.00419032	0.00983094	0.670168
2,2-Dimethyladipic acid	-0.0614757	0.273079	0.821886	0.00112366	0.00100225	0.262917	0.150311	0.124319	0.227359	0.0119998	0.0264547	0.650369	0.0181467	0.0246993	0.462957	0.0270479	0.0362768	0.456357	0.0303134	0.0559356	0.588171	0.0228364	0.0422993	0.589588
beta-Ursodeoxycholic Acid	-0.17037	0.19011	0.370164	0.000591938	0.0013461	0.660365	0.00373337	0.167054	0.982181	0.0245691	0.0354703	0.488927	0.00320908	0.0331506	0.922932	-0.000314171	0.0486911	0.994855	-0.0240211	0.0750425	0.749063	0.0127296	0.0567518	0.822638
Models were adjusted for age, pre-gestational BMI, changes in BMI, and family history of diabetes.
APO, adverse pregnancy outcomes; LCI, lipoprotein combine index; AIP, atherogenic index of plasma; HDL-C, high-density lipoprotein cholesterol; AC, atherogenic coefficient; CRI-I, Castelli’s index-I; CRI-II Castelli’s index-II; RC, remnant cholesterol; BMI, body mass index; SE, standard error.
Bold represents significant metabolites (P < 0.05).

## Sheet: Table S2
Table S2 Mediation models of the association between LCI and APO risk through single metabolites.
Metabolites	IE (95% CI)	P-value	DE (95% CI)	P-value	Mediated proportion (%)
L-Histidine	1.0001 (1.0000-1.0003)	0.046	1.0008 (1.0002-1.0013)	0.024	12.7
L-Arginine	1.0002 (1.0000-1.0005)	0.118	-	-	-
L-Glutamine	1.0001 (0.9999-1.0003)	0.244	-	-	-
L-Serine	1.0001 (0.9999-1.0004)	0.298	-	-	-
L-Threonine	1.0001 (1.0000-1.0003)	0.19	-	-	-
L-Homoserine	1.0001 (1.0000-1.0003)	0.18	-	-	-
cis and trans-Aconitic acid	1.0003 (1.0000-1.0006)	0.03	1.0007 (0.9999-1.0012)	0.078	28.9
Benzenebutanoic acid	1.0001 (1.0000-1.0004)	0.08	-	-	-
Glyceric acid	1.0001 (1.0000-1.0003)	0.152	-	-	-
N-Acetylglycine	1.0002 (1.0000-1.0004)	0.084	-	-	-
3-Hydroxybutyric acid	1.0001 (1.0000-1.0003)	0.086	-	-	-
Propanoic acid	1.0001 (1.0000-1.0002)	0.134	-	-	-
Isocaproic acid	1.0002 (1.0000-1.0005)	0.012	1.0007 (1.0000-1.0013)	0.05	21.8
Caproic acid	1.0001 (1.0000-1.0003)	0.136	-	-	-
Citric acid	1.0003 (1.0000-1.0006)	0.046	1.0007 (0.9999-1.0012)	0.074	28.4
Isocitric acid	1.0001 (1.0000-1.0003)	0.11	-	-	-
Ricinoleic acid	1.0001 (1.0000-1.0003)	0.012	1.0008 (1.0001-1.0014)	0.032	14.5
Myristic acid	1.0002 (0.9999-1.0006)	0.132	-	-	-
Palmitoleic acid	1.0002 (1.0000-1.0006)	0.038	1.0007 (0.9999-1.0013)	0.064	25
10Z-Heptadecenoic acid	1.0002 (1.0000-1.0006)	0.04	1.0007 (0.9999-1.0013)	0.072	25.8
Alpha-Linolenic acid	1.0002 (1.0000-1.0005)	0.052	-	-	-
Gamma-Linolenic acid	1.0002 (1.0000-1.0005)	0.052	-	-	-
Linoleic acid	1.0003 (1.0001-1.0007)	0.004	1.0006 (0.9999-1.0012)	0.098	33.4
Arachidonic acid	1.0001 (1.0000-1.0003)	0.19	-	-	-
8,11,14-Eicosatrienoic acid	1.0002 (1.0000-1.0005)	0.07	-	-	-
Adrenic acid	1.0001 (0.9999-1.0004)	0.236	-	-	-
Palmitic acid	1.0001 (1.0000-1.0003)	0.082	-	-	-
Oleic acid	1.0003 (1.0001-1.0007)	0.016	1.0006 (0.9999-1.0012)	0.094	34.2
Models were adjusted for age, pre-gestational BMI, changes in BMI, and family history of diabetes.
APO, adverse pregnancy outcomes; LCI, lipoprotein combine index; BMI, body mass index; IE, indirect effect; DE, direct effect; CI, confidence interval.
Bold represents significant metabolites (P < 0.05).

## Sheet: Table S3
Table S3 Mediation models of the association between AIP and APO risk through single metabolites.
Metabolites	IE (95% CI)	P-value	DE (95% CI)	P-value	Mediated proportion (%)
L-Arginine	1.0406 (0.9973-1.1016)	0.078	-	-	-
L-Glutamine	1.0209 (0.9903-1.0702)	0.232	-	-	-
L-Serine	1.0237 (0.9854-1.0745)	0.23	-	-	-
L-Threonine	1.0205 (0.9940-1.0603)	0.152	-	-	-
L-Homoserine	1.0188 (0.9953-1.0562)	0.158	-	-	-
Glucaric acid	1.0471 (1.0051-1.1347)	0.006	1.2005 (1.0000-1.5818)	0.052	20.11
cis and trans-Aconitic acid	1.0957 (1.0115-1.2135)	0.026	1.1077 (0.9438-1.4221)	0.278	47.2
Benzenebutanoic acid	1.0374 (0.9985-1.1038)	0.058	-	-	-
Indoleacrylic acid	1.0183 (0.9980-1.0424)	0.074	-	-	-
Glyceric acid	1.0226 (0.9911-1.0714)	0.146	-	-	-
N-Acetylglycine	1.0368 (0.9981-1.0926)	0.058	-	-	-
3-Hydroxybutyric acid	1.0220 (0.9979-1.0610)	0.094	-	-	-
Propanoic acid	1.0278 (0.9931-1.0759)	0.148	-	-	-
Isocaproic acid	1.0479 (1.0095-1.1044)	0.008	1.1517 (0.9769-1.5032)	0.108	24.9
Caproic acid	1.0222 (0.9964-1.0591)	0.092	-	-	-
Citric acid	1.0904 (1.0095-1.2031)	0.03	1.1150 (0.9488-1.4322)	0.23	44.29
Isocitric acid	1.0456 (0.9940-1.1205)	0.1	-	-	-
Oxoglutaric acid	1.0261 (0.9968-1.0719)	0.086	-	-	-
Ricinoleic acid	1.0296 (0.9975-1.0844)	0.074	-	-	-
Myristic acid	1.0567 (0.9945-1.1294)	0.082	-	-	-
Palmitoleic acid	1.0457 (1.0041-1.1262)	0.024	1.1597 (0.9797-1.5018)	0.094	23.2
10Z-Heptadecenoic acid	1.0512 (1.0058-1.1151)	0.024	1.1473 (0.9678-1.4856)	0.142	26.7
Alpha-Linolenic acid	1.0520 (1.0048-1.1275)	0.026	1.1534 (0.9818-1.4935)	0.106	26.2
Gamma-Linolenic acid	1.0482 (1.0039-1.1142)	0.026	1.1614 (0.9845-1.5131)	0.088	23.9
Linoleic acid	1.0812 (1.0228-1.1628)	<0.0001	1.1208 (0.9566-1.4367)	0.21
Arachidonic acid	1.0242 (0.9958-1.0641)	0.108	-	-	-
8,11,14-Eicosatrienoic acid	1.0535 (1.0017-1.1178)	0.046	1.1647 (0.9766-1.5219)	0.118	25.5
Adrenic acid	1.0369 (0.9867-1.0970)	0.168	-	-	-
Palmitic acid	1.0219 (0.9993-1.0615)	0.078	-	-	-
Oleic acid	1.0747 (1.0174-1.1560)	0.004	1.1239 (0.9611-1.4262)	0.19	38.1
Models were adjusted for age, pre-gestational BMI, changes in BMI, and family history of diabetes.
APO, adverse pregnancy outcomes; AIP, atherogenic index of plasma; BMI, body mass index; IE, indirect effect; DE, direct effect; CI, confidence interval.
Bold represents significant metabolites (P < 0.05).

## Sheet: Table S4
Table S4 Mediation models of the association between non-HDL-C and APO risk through single metabolites.
Metabolites	IE (95% CI)	P-value	DE (95% CI)	P-value	Mediated proportion (%)
L-Arginine	1.0019 (0.9994-1.0073)	0.144	-	-	-
L-Glutamine	1.0011 (0.9995-1.0042)	0.2	-	-	-
L-Serine	1.0010 (0.9992-1.0056)	0.294	-	-	-
L-Threonine	1.0009 (0.9996-1.0034)	0.182	-	-	-
L-Homoserine	1.0008 (0.9997-1.0036)	0.178	-	-	-
L-Lactic acid	1.0010 (0.9995-1.0043)	0.224	-	-	-
cis and trans-Aconitic acid	1.0014 (1.0001-1.0056)	0.028	1.0104 (1.0033-1.0141)	0.024	12.2
Propanoic acid	1.0008 (0.9999-1.0031)	0.124	-	-	-
Isocaproic acid	1.0021 (1.0002-1.0068)	0.016	1.0096 (1.0021-1.0130)	0.03	17.7
Citric acid	1.0017 (1.0001-1.0064)	0.026	1.0102 (1.0028-1.0139)	0.028	14.1
Oxoglutaric acid	1.0011 (0.9998-1.0036)	0.09	-	-	-
Myristic acid	1.0020 (0.9995-1.0071)	0.122	-	-	-
Palmitoleic acid	1.0022 (1.0001-1.0075)	0.03	1.0099 (1.0017-1.0136)	0.036	18.2
10Z-Heptadecenoic acid	1.0023 (1.0001-1.0077)	0.036	1.0096 (1.0006-1.0131)	0.044	19.1
Alpha-Linolenic acid	1.0018 (1.0000-1.0064)	0.046	1.0101 (1.0030-1.0138)	0.026	15.1
Gamma-Linolenic acid	1.0018 (1.0001-1.0065)	0.04	1.0102 (1.0028-1.0135)	0.026	15
Linoleic acid	1.0023 (1.0004-1.0072)	<0.0001	1.0096 (1.0012-1.0129)	0.04	19.5
Arachidonic acid	1.0011 (0.9995-1.0046)	0.216	-	-	-
8,11,14-Eicosatrienoic acid	1.0019 (0.9998-1.0069)	0.084	-	-	-
Adrenic acid	1.0013 (0.9994-1.0055)	0.226	-	-	-
Palmitic acid	1.0012 (0.9999-1.0049)	0.094	-	-	-
Oleic acid	1.0026 (1.0004-1.0081)	0.008	1.0093 (1.004-1.0127)	0.048	22.1
Models were adjusted for age, pre-gestational BMI, changes in BMI, and family history of diabetes.
APO, adverse pregnancy outcomes; HDL-C, high-density lipoprotein cholesterol; BMI, body mass index; IE, indirect effect; DE, direct effect; CI, confidence interval.
Bold represents significant metabolites (P < 0.05).

## Sheet: Table S5
Table S5 Mediation models of the association between AC and APO risk through single metabolites.
Metabolites	IE (95% CI)	P-value	DE (95% CI)	P-value	Mediated proportion (%)
L-Arginine	1.0035 (0.9987-1.0102)	0.174	-	-	-
L-Glutamine	1.0022 (0.9987-1.0068)	0.212	-	-	-
L-Serine	1.0018 (0.9982-1.0074)	0.342	-	-	-
L-Threonine	1.0016 (0.9992-1.0054)	0.2	-	-	-
L-Homoserine	1.0015 (0.9993-1.0049)	0.198	-	-	-
L-Lactic acid	1.0019 (0.9989-1.0063)	0.24	-	-	-
cis and trans-Aconitic acid	1.0039 (1.0003-1.0103)	0.02	1.0203 (1.0054-1.0289)	0.022	16.2
Benzenebutanoic acid	1.0021 (0.9997-1.0071)	0.088	-	-	-
N-Acetylglycine	1.0020 (0.9996-1.0059)	0.12	-	-	-
Propanoic acid	1.0017 (0.9994-1.0054)	0.16	-	-	-
Isocaproic acid	1.0039 (1.0007-1.0091)	0.02	1.0204 (1.0062-1.0285)	0.014	16.1
Citric acid	1.0039 (1.0001-1.0109)	0.042	1.0202 (1.0001-1.0109)	0.022	16.4
Isocitric acid	1.0015 (0.9998-1.0049)	0.1	-	-	-
Oxoglutaric acid	1.0023 (0.9996-1.0062)	0.098	-	-	-
Myristic acid	1.0035 (0.9988-1.0093)	0.16	-	-	-
Palmitoleic acid	1.0038 (1.0001-1.0110)	0.046	1.0205 (1.0057-1.0294)	0.014	15.8
10Z-Heptadecenoic acid	1.0037 (1.0001-1.0098)	0.044	1.0203 (1.0045-1.0293)	0.018	15.7
Alpha-Linolenic acid	1.0035 (0.9999-1.0093)	0.06	-	-	-
Gamma-Linolenic acid	1.0034 (1.0000-1.0084)	0.054	-	-	-
Linoleic acid	1.0048 (1.0011-1.0104)	<0.0001	1.0192 (1.0034-1.0279)	0.02	19.9
Arachidonic acid	1.0019 (0.9990-1.0059)	0.246	-	-	-
8,11,14-Eicosatrienoic acid	1.0035 (0.9994-1.0091)	0.11	-	-	-
Adrenic acid	1.0022 (0.9985-1.0076)	0.286	-	-	-
Palmitic acid	1.0018 (0.9998-1.0055)	0.098	-	-	-
Oleic acid	1.0048 (1.0008-1.0113)	0.014	1.0192 (1.0037-1.0278)	0.022	20.3
Models were adjusted for age, pre-gestational BMI, changes in BMI, and family history of diabetes.
APO, adverse pregnancy outcomes; AC, atherogenic coefficient; BMI, body mass index; IE, indirect effect; DE, direct effect; CI, confidence interval.
Bold represents significant metabolites (P < 0.05).

## Sheet: Table S6
Table S6 Mediation models of the association between CRI-I and APO risk through single metabolites.
Metabolites	IE (95% CI)	P-value	DE (95% CI)	P-value	Mediated proportion (%)
L-Arginine	1.0028 (0.9996-1.0080)	0.112	-	-	-
L-Glutamine	1.0017 (0.9985-1.0046)	0.31	-	-	-
L-Serine	1.0019 (0.9985-1.0084)	0.272	-	-	-
L-Threonine	1.0013 (0.9996-1.0045)	0.18	-	-	-
L-Lactic acid	1.0016 (0.9994-1.0052)	0.2	-	-	-
cis and trans-Aconitic acid	1.0044 (1.0003-1.0115)	0.022	1.0122 (1.0006-1.0171)	0.048	26.5
Benzenebutanoic acid	1.0020 (0.9999-1.0069)	0.074	-	-	-
N-Acetylglycine	1.0025 (0.9998-1.0081)	0.068	-	-	-
Propanoic acid	1.0015 (0.9997-1.0048)	0.122	-	-	-
Isocaproic acid	1.0037 (1.0005-1.0094)	0.014	1.0130 (1.0022-1.0175)	0.036	22.1
Citric acid	1.0042 (1.0003-1.0110)	0.038	1.0125 (1.0013-1.0174)	0.04	25.2
Isocaproic acid	1.0019 (0.9998-1.0056)	0.078	-	-	-
Oxoglutaric acid	1.0019 (0.9998-1.0054)	0.086	-	-	-
Myristic acid	1.0033 (0.9996-1.0086)	0.11	-	-	-
Palmitoleic acid	1.0035 (1.0001-1.0109)	0.034	1.0135 (1.0014-1.0185)	0.036	20.7
10Z-Heptadecenoic acid	1.0031 (1.0001-1.0094)	0.028	1.0136 (1.0018-1.0178)	0.034	18.9
Alpha-Linolenic acid	1.0033 (1.0000-1.0085)	0.048	1.0134 (1.0032-1.0184)	0.022	20
Gamma-Linolenic acid	1.0032 (1.0001-1.0078)	0.038	1.0135 (1.0032-1.0181)	0.024	19.4
Linoleic acid	1.0045 (1.0007-1.0108)	<0.0001	1.0121 (1.0003-1.0168)	0.042	27.2
Arachidonic acid	1.0016 (0.9996-1.0047)	0.122	-	-	-
8,11,14-Eicosatrienoic acid	1.0032 (0.9999-1.0081)	0.06	-	-	-
Adrenic acid	1.0022 (0.9993-1.0074)	0.19	-	-	-
Palmitic acid	1.0015 (0.9999-1.0047)	0.076	-	-	-
Oleic acid	1.0044 (1.0005-1.0112)	0.004	1.0123 (1.0010-1.0165)	0.042	26.3
Models were adjusted for age, pre-gestational BMI, changes in BMI, and family history of diabetes.
APO, adverse pregnancy outcomes; CRI-I, Castelli’s index-I; BMI, body mass index; IE, indirect effect; DE, direct effect; CI, confidence interval.
Bold represents significant metabolites (P < 0.05).

## Sheet: Table S7
Table S7 Mediation models of the association between CRI-II and APO risk through single metabolites.
Metabolites	IE (95% CI)	P-value	DE (95% CI)	P-value	Mediated proportion (%)
L-Arginine	1.0060 (0.9990-1.0183)	0.112	-	-	-
L-Glutamine	1.0051 (0.9974-1.0175)	0.196	-	-	-
L-Serine	1.0031 (0.9982-1.0122)	0.202	-	-	-
L-Lactic acid	1.0039 (0.9983-1.0136)	0.21	-	-	-
cis and trans-Aconitic acid	1.0065 (1.0009-1.0180)	0.008	1.0290 (0.9968-1.0408)	0.062	18.4
Propanoic acid	1.0025 (0.9996-1.0084)	0.12	-	-	-
Isocaproic acid	1.0063 (1.0011-1.0173)	0.014	1.0290 (0.9961-1.0402)	0.068	18.1
Citric acid	1.0059 (1.0005-1.0175)	0.018	1.0295 (0.9974-1.0414)	0.062	16.9
Oxoglutaric acid	1.0042 (0.9994-1.0131)	0.082	-	-	-
Myristic acid	1.0059 (0.9995-1.0165)	0.068	-	-	-
Palmitoleic acid	1.0063 (1.0003-1.0200)	0.024	1.0295 (0.9978-1.0412)	0.062	17.8
10Z-Heptadecenoic acid	1.0060 (1.0004-1.0203)	0.026	1.0296 (0.9959-1.0408)	0.06	16.9
Alpha-Linolenic acid	1.0061 (1.0006-1.0177)	0.026	1.0296 (0.9988-1.0408)	0.054	17.2
Gamma-Linolenic acid	1.0056 (1.0004-1.0163)	0.026	1.0300 (0.9976-1.0410)	0.058	15.8
Linoleic acid	1.0085 (1.0019-1.0227)	<0.0001	1.0268 (0.9885-1.0388)	0.088	24.2
Arachidonic acid	1.0028 (0.9992-1.0096)	0.136	-	-	-
8,11,14-Eicosatrienoic acid	1.0062 (0.9999-1.0178)	0.054	-	-	-
Adrenic acid	1.0040 (0.9989-1.0136)	0.144	-	-	-
Palmitic acid	1.0032 (0.9997-1.0097)	0.09	-	-	-
Oleic acid	1.0081 (1.0014-1.0215)	0.006	1.0273 (0.9941-1.0392)	0.074	23
Models were adjusted for age, pre-gestational BMI, changes in BMI, and family history of diabetes.
APO, adverse pregnancy outcomes; CRI-II Castelli’s index-II; BMI, body mass index; IE, indirect effect; DE, direct effect; CI, confidence interval.
Bold represents significant metabolites (P < 0.05).

## Sheet: Table S8
Table S8 Mediation models of the association between RC and APO risk through single metabolites.
Metabolites	IE (95% CI)	P-value	DE (95% CI)	P-value	Mediated proportion (%)
L-Arginine	1.0075 (0.9993-1.0197)	0.086	-	-	-
L-Serine	1.0052 (0.9967-1.0163)	0.25	-	-	-
L-Threonine	1.0052 (0.9975-1.0158)	0.18	-	-	-
L-Homoserine	1.0053 (0.9981-1.0154)	0.18	-	-	-
cis and trans-Aconitic acid	1.0118 (1.0015-1.0266)	0.02	1.0340 (0.9992-1.0921)	0.056	25.9
Benzenebutanoic acid	1.0079 (0.9996-1.0214)	0.066	-	-	-
N-Acetylglycine	1.0071 (0.9995-1.0181)	0.074	-	-	-
Propanoic acid	1.0049 (0.9986-1.0137)	0.13	-	-	-
Isocaproic acid	1.0097 (1.0022-1.0208)	0.014	1.0375 (1.0026-1.0964)	0.04	20.7
Citric acid	1.0123 (1.0008-1.0279)	0.036	1.0337 (0.9990-1.0921)	0.056	26.9
Isocitric acid	1.0075 (0.9988-1.0197)	0.094	-	-	-
Ricinoleic acid	1.0076 (1.0009-1.0201)	0.016	1.0407 (1.0050-1.0983)	0.026	15.9
Myristic acid	1.0094 (0.9986-1.0213)	0.096	-	-	-
Palmitoleic acid	1.0089 (1.0006-1.0259)	0.028	1.0390 (1.0034-1.0962)	0.036	18.7
10Z-Heptadecenoic acid	1.0077 (1.0006-1.0188)	0.03	1.0377 (1.0030-1.0964)	0.038	17.1
Alpha-Linolenic acid	1.0083 (1.0004-1.0210)	0.032	1.0387 (1.0042-1.0958)	0.032	17.9
Gamma-Linolenic acid	1.0091 (1.0005-1.0214)	0.028	1.0388 (1.0043-1.0970)	0.032	19.3
Linoleic acid	1.0105 (1.0027-1.0225)	<0.0001	1.0358 (1.0023-1.0918)	0.036	22.8
Arachidonic acid	1.0051 (0.9985-1.0131)	0.128	-	-	-
8,11,14-Eicosatrienoic acid	1.0085 (1.0001-1.0192)	0.042	1.0392 (1.0045-1.0969)	0.032	18
Adrenic acid	1.0062 (0.9976-1.0163)	0.172	-	-	-
Oleic acid	1.0102 (1.0022-1.0232)	0.004	1.0354 (1.0012-1.0929)	0.042	22.6
Models were adjusted for age, pre-gestational BMI, changes in BMI, and family history of diabetes.
APO, adverse pregnancy outcomes; RC, remnant cholesterol; BMI, body mass index; IE, indirect effect; DE, direct effect; CI, confidence interval.
Bold represents significant metabolites (P < 0.05).

## Sheet: Table S9
Table S9 KEGG pathway analysis of metabolic communities related to key metabolic markers (P < 0.05).
Key metabolic markers	Pathway name	Total	Hits		Holm P	FDR
cis and trans-Aconitic acid	Biosynthesis of unsaturated fatty acids	36	6	1.61e-06	0.000129	0.000129
	Glyoxylate and dicarboxylate metabolism	31	5	1.69e-05	0.00134	0.000677
	Arginine biosynthesis	14	2	0.0108	0.844	0.289
	Citrate cycle (TCA cycle)	20	2	0.0217	1	0.434
	Alanine, aspartate and glutamate metabolism	28	2	0.0408	1	0.653
Isocaproic acid	Biosynthesis of unsaturated fatty acids	36	6	2.32e-06	0.000186	0.000186
	Glyoxylate and dicarboxylate metabolism	31	5	2.26e-05	0.00179	0.000906
	Glycine, serine and threonine metabolism	33	4	0.000542	0.0423	0.0145
	Arginine biosynthesis	14	2	0.012	0.927	0.241
	Histidine metabolism	16	2	0.0156	1	0.25
	beta-Alanine metabolism	21	2	0.0264	1	0.352
	Alanine, aspartate and glutamate metabolism	28	2	0.0451	1	0.516
Citric acid	Biosynthesis of unsaturated fatty acids	36	6	1.61e-06	0.000129	0.000129
	Glyoxylate and dicarboxylate metabolism	31	5	1.69e-05	0.00134	0.000677
	Arginine biosynthesis	14	2	0.0108	0.844	0.289
	Citrate cycle (TCA cycle)	20	2	0.0217	1	0.434
	Alanine, aspartate and glutamate metabolism	28	2	0.0408	1	0.653
Palmitoleic acid	Biosynthesis of unsaturated fatty acids	36	6	2.8e-07	2.24e-05	2.24e-05
	Glyoxylate and dicarboxylate metabolism	31	3	0.00232	0.183	0.0928
	Linoleic acid metabolism	5	1	0.0447	1	1
10Z-Heptadecenoic acid	Biosynthesis of unsaturated fatty acids	36	6	4.58e-07	3.66e-05	3.66e-05
	Fatty acid biosynthesis	47	3	0.00939	0.742	0.376
	Glyoxylate and dicarboxylate metabolism	31	2	0.035	1	0.934
	Linoleic acid metabolism	5	1	0.0479	1	0.957
Linoleic acid	Biosynthesis of unsaturated fatty acids	36	6	7.21e-07	5.76e-05	5.76e-05
	Glyoxylate and dicarboxylate metabolism	31	5	8.88e-06	0.000701	0.000355
	Citrate cycle (TCA cycle)	20	2	0.0173	1	0.461
	Glycine, serine and threonine metabolism	33	2	0.0444	1	0.816
Oleic acid	Biosynthesis of unsaturated fatty acids	36	7	2.05e-08	1.64e-06	1.64e-06
	Glyoxylate and dicarboxylate metabolism	31	4	0.000208	0.0164	0.0083
	Citrate cycle (TCA cycle)	20	2	0.0173	1	0.461
Total means total number of metabolites in the metabolite set; Hits mean number of key metabolic markers in the metabolite set; P-value refers to original P value in the pathway analysis; Holm P refers to adjusted raw P value by Holm-Bonferroni method; FDR is the false discovery rate.

## Sheet: Figure S1
Figure S1 The top 25 metabolites presented in the pattern hunter profiles of common key metabolic markers.
